# Supplementary material for: Conditional Inhibition of Eip75B Eliminates the Effects of Mating and Mifepristone on Lifespan in Female Drosophila
Source: Cells. 2024 Jun 28;13(13):1123. doi: 10.3390/cells13131123 (PMC11240670; doi:10.3390/cells13131123)
Supplement: Supplementary file 1 [file cells-13-01123-s001.zip]

Archive with 1 entries (1 files):
- cells-3030794-supplementary.pdf
